# Supplementary material for: Chemical evolution of an autonomous DNAzyme with allele-specific gene silencing activity
Source: Nat Commun. 2023 Apr 27;14:2413. doi: 10.1038/s41467-023-38100-9 (PMC10140269; doi:10.1038/s41467-023-38100-9)
Supplement: Supplementary file 4 — Source Data [file 41467_2023_38100_MOESM4_ESM.zip]

Archive with 8 entries (7 files):
- Source Data copy/
- __MACOSX/._Source Data copy
- Source Data copy/Source Data_Main Text.pdf
- __MACOSX/Source Data copy/._Source Data_Main Text.pdf
- Source Data copy/.DS_Store
- __MACOSX/Source Data copy/._.DS_Store
- Source Data copy/Source Data_Supplementary Information.pdf
- __MACOSX/Source Data copy/._Source Data_Supplementary Information.pdf
